# Supplementary material for: A New Bacillus velezensis Strain CML532 Improves Chicken Growth Performance and Reduces Intestinal Clostridium perfringens Colonization
Source: Microorganisms. 2024 Apr 11;12(4):771. doi: 10.3390/microorganisms12040771 (PMC11051962; doi:10.3390/microorganisms12040771)
Supplement: Supplementary file 1 [file microorganisms-12-00771-s001.zip]

Archive with 1 entries (1 files):
- microorganisms-2899699-supplementary.pdf
